# Supplementary material for: Hydration- and Temperature-Dependent Fluorescence Spectra of Laurdan Conformers in a DPPC Membrane
Source: Cells. 2024 Jul 23;13(15):1232. doi: 10.3390/cells13151232 (PMC11311969; doi:10.3390/cells13151232)
Supplement: Supplementary file 1 [file cells-13-01232-s001.zip]

Archive with 1 entries (1 files):
- cells-3093226-supplementary.pdf
